# Supplementary material for: Sequence, genome organization, annotation and proteomics of the thermophilic, 47.7-kb Geobacillus stearothermophilus bacteriophage TP-84 and its classification in the new Tp84virus genus
Source: PLoS One. 2018 Apr 6;13(4):e0195449. doi: 10.1371/journal.pone.0195449 (PMC5889276; doi:10.1371/journal.pone.0195449)
Supplement: S2 File — (TXT) [file pone.0195449.s002.txt]

aaggaacacatgatgttcaattcgtatcaaaacgatacaacgatgtttcattcggaaggggtgaaaccaagcgtggcaaagaaaaagaaagataaacatgtaccacatgcggaaaaacagcgaattgaaacgccggagcaaaaacaggcgttcgaaacttatttcatgatgggtgaagatcgatcgtatcgaaaactagcaaaaatgttgaataaaggtgtgacgacaatctacaactgggcgcagtggtttaactggcaagaacgcatcgaagaacgtgaaaaacaagtccagaagattgtcgaagaacgcaacaacaaaacgatggctgaactgaaactggaacaagccagactgatcgatgcaacactgtcacgattctgggaaaaagtgaaggctggaaaaatcgagatcgaaagctggcaagattatgaacgattatggcgaattcgttgtgaaatcggcggtgaagcggatcgcaaacagtctggcgcactcactgaattgacgaacatgatcgtgaaagtgggtgaacagatcatggccaaacaacaagaaaaggcggatgatgaagaatgacaaaatatgtgccgccatctgaaaaccaagtgatggccattctgggatcaaacaaaccatttaatctatgggaaggatcgatccgaagcggcaagacattctggtcgatggtctggctatatcacaagatccaaacactgccgccaggggatggaatgatcctgggccaaacaccagaaacaatctatcgaaactttatgaatgaattccttttctggctggatgacgaaggtgcgaattatcgccatgtgcaaaacagccacatcgacatcgaatatatacacaatggcacgccagagaaacgccgaatgtatatagtcggcgcaaaagacaaaggagcaatcaagcggattcgtggatcgacactgatgattgcatacattgacgaattgacgatgatgccgcaggtcgtgtttgacgaattggtgggccgcttgtcatacaaagaatcgatcctgctggccacaacgaacccggacagtccacatcactgggtgctgaaacaatatgtcgaacacccggaaaagaaacaggactggtccagatggcgattcacaatggatgacaacctggcactatcggaagaatacaaagatcgtgtgaagcggcaatattccggcatcccggcacgctatcagcggatgatcctgggtcgatgggtgatggccgatggcttgatttacgatgtgttcgatccgaaaaaacacgtcatcaccagaaagcaaatggaatcgatggtcaaaggaccgccgatgaaatggcacgtgtcagtggactatggaacgaaaaacccgacagtgttcggattgatcgggcagtggccacatccgaatccgacaagggatcgaaaatatttatatatcttggtcaaggaatattattacgatggccgcaaaacaggtgtgtcaaaaacgacatccgcttatctgcaagattttagaaaatttattggtcagaagcggataagcacgatcacgatcgatccgtctgccacgccgctgatcgccgaattcgaaaatgcaggattgagagtgacagaagcagacaacgaagtcctgggcggcatcgcattggtggcgaatgcactggccgaaggatacttctatgtgctggatgaatgtgaacacaccattgaggaattcggcttatacatctgggatgaagcggctggcttgaaaggaatcgacaggccagtgaaggaaaacgatcactgcatggacatgatcagatatttcttcaaaacacacgccgatccatcgaagcgcggcggtgttctgggcgtgtctggttggtaaaaaccgaacaaaaacagatgtcatcggtccaaaatattcggtgtttcaccatcaaaatgtcagctgatcgtataggtcagcatccgaaaataccgaacaatcatcattttatccattcgaagggggaatcattcatgggattgaaaatgtggatcaaaaagaaactgggcctggtctatccatcggatgtgttaagggataagccagggggtttcattgacacgacagcgttcggcacgatgccagtcaatcaaatcaaaccaaaacaagggggatcaaacatggcagacacatatgcagaagcaatgataaacaaaacaaactatccagatgctgatccagaaatgacatttgaggtgcaacgatccacgcttgacaaactagcggaagaatacaaaaaaacaatggacaaagtggacaaaaacgaaaatgtccacgatgtccaccaggatgtgatcaacaaaccacggcactatcaccagggcggattcgatgcgctttatgtgatcgaaagaaaattcggtcgtgtggtgttaaggggattctacatcggcaacatcatcaaatacatcctgcgattcgaacagaaaaacggtgtcgaagatctgaaaaaagcacgcttttatctggacaagctgatcgaacttgaagaaggaagcgcaccagatcaaagggggtgatggataaaagcggcggaaaggatggatcacggtgaaaaagtggatcatcggtgcggcaatcggcacgctgatcggctacatggccggaaaattgatcagcaaactggacaacatggacaaacggatcagacagattgaagaagaaatcgaaagtgatgatggatggatcgatgcagtcgaaacagatgacgacatcgccgtgaaatatccaccgaaaatggcattcatctgtccaaaatgtaccgcactggtgatgtttcatggcacagacgaagcggcacagcaagagatcgaagcatggcggcagtacgaatttatttactgtccatactgtgatgaagaaatagaaatcgatgactggaccagacacatcctggatcagtagaatgaaaggggaacagcatgaacgacagcaagatacaaccgattccacacatcgtggtcgccgaaaacggtgatggattccatgtgatcctggaagtggccatcaccgatcgtgtttttatgcgattcacggtggacattgtggacaacgaggaaaaagcatatgaactggcacatgaaatccaggatcgcttgtcggtgatctggaaagaataacgaaaggagaggggaagatatgggcatcaagtggacaaaatggtcaacaaacgtgatcaagaaataccacggcaacatccaaaaatatcgcaaattgtatgacggtgatcatgccaaactgttcgaacgagcaaaacggctgatccaggaaggggaaatcaccgatcagatcatcgaaggtgcagaagtggccagaaacgtcaaaacaccgtacatcgtggccaatgtctgcaagatgatcgtggacatcccggccatgttggtgtccagggcaattggtcaagtgacgacatcgatgtcaccagatgattttgctggaatggtcactgatcaaggtgatggtacggtgatcagtctatacgaaaaacaaaaagaactgatcaaagggatcgccaaacggtcgaatctgcaattcgaacacaagacaaacatcatccatcatcaaatggatggcggcattgtaggaatgccattcgatgatgaaaacggtctgcgaattgaattcaagtcgcgtgatgtctattatccgcatccagatggccgtggatgtgatctggtgtatcaacttgaaattgaagatgaagaaacagaagaagcgatcaaatatttgcatgtgtaccgggaaagagtggaagaacaaaaactggtgacacaacacatgctttataaaatcggtgaatccgggatgttggaagaaatcgaggatgaagcggaagtcaaagaaatcctgggtattgaaaaaacataccgggaattcgaaggccgcgacaaaccattcgtggtgtactggccaaacaataaaacattcacgcatccgcttggtcggtctgaattatacaacctggccggaaaacaggatgaaatcaactggacattgacacgaaatgcgattgtttatgaacgaaacggcaagccgcgaatcgccgtatcgaaagagatattccaggcgttgcaggacaaagcgtttgaacgatatggcgatgaaaacaagatcgatcatcgcgatctggaaattgtcacgtttgacgaaaacggaaaagcgatggaagtcattcagatcgatgtcagcaagatcggtgacatcaaatgggtaaaagatctgatgaaactgatgctgatggaaacacacacatcggaaaaagcggtcgatttttacctggaaggcaacacatcggcacagtctgggatcgcaaaattttatgatctgttcgtatcgatcatgaaggcggaacaaatcgccacagaatatgtccatttcttgcaagaactattcgaaaactgcctgtggatcgcacaccaggatgatccagacatcgtcatcgaagaaccacgcattcagatcaaagacatgatcccgatcagccgcagagaattgatcgaacaagaaagcacggcatacaaaaacggcacacagtcgcttgaaacaacagtacgcaaccaaaatccgactgcgacagaagattggatcgaagatgaactggcggccatcgaggaaagtcagcaatcgacagacacaacatcgatcctgatggggcggcagacgttatcgaatctattagacaatcgaaatcctaacggcacgccgatcggagcggcacagcaacagccacaacaaggcacaccgcaaacagggggtggccaggcgtgatgatgaataaaaatggacaagttggacaaaatgaacgcagtgtgatcgtggacaaaacggacaaacgagaaacggcaaatctggtcatatcttattgtctgatcatcgccgggatcatcatcacgattgtcactcatttatgaaaaggggtgatcctggatggccaacatggaccagatcgaacgacaaattgtggaactatgcaggcaagctattatcgacattatcgcatcggtcggtggtgtcgataacttactggatgatgaacggcgaatggcactggtcaacgccatcgccgcacgaatgcaacaactgggcgcagacatttcggccatcctgcctgccgaacttgcaaaagcctattatcaaggcataaccgatgccgatgcattcttgcatcaagaaggcacggaagtcacggtccagggtgtgaataaacaaatccacctggccgggatcgaatcgatcgtgtctgacacaatgatggatatgcaagcggcaatccgaaccgcagtggcgatggccatcgccgacatcgatcgcatcctggtcgatgtacggaacgacatcgcaaaaggaatgatcctgggcgatccatcacgtgaaatcacaaaacgtgtcatgcagacatttgccaacagcggcatgacagcattcatcacgaaagataataagcgactgccgcttgatttttatgcgatgactgtcaccagaacaaaaatgcgccaggcacacacagacggtgcagtcaatcgatacaaagaaaatggcgtttatcacgtcaagatcagcgaacacggtattacatgcaacaaatgtgcaagataccagggattagtcgtggcacttgatcccgaacatgcggaaggctttccagtggccgggatcgatgtgccactgccgccatatcatccaaactgccgccatacagtgcggccattcgtgatggaatatcacagtcaaaacgacatccgaaacgaaaagcggaagtggaaatcgttcgatccagaaggtgatccgcggaccgatgcacaaaaacgactatacaaggccgaacaagacattcgccgcaaagcgcggcaggaaatgaaagaatacatgctgatgaaagccacactgccgccggatcaagtgccgaaaacactggccgcttatcgccggatgaagcggaagaacgatgcacagtggcaaaaattacaggcacaattcaaacaagcactgggcgaagtggatctgcaagggccgccgccaggaacgccacgaaagcggaaaggggcaaaaactggtcctggatcatcgacaccgaaaacggacaaaacggacaaaaaacaaaacgtgtccactttgtccacactgccaaaaggaccgaaactgacggaagcggatctggcggcacacaaagagtttgacaaacgcatcgatggcatcgaattcgctgatcgcagacagacagcaagattcttacttgatcagatccctggcggcaaccagatcaaagtcagcatccgaaaaattgaagcgaatggccacgtgggaaaattcagcgtggttggcggaaaattcataatcggtgaatatgcattgttgaaagatgatccgcggccgccgcagtatcgatggaaaacggtctttcatgaatactaccatgcacagatgcatggcatggattatgacgatcattttcagcgtgataaccaggaatggactatctgggaagaaacagccaccgaatgtgcggcattcttcatggcgcaaagggccggatggaatgtgtccacgatcctaccgtcttattcagaatatctgatccgcacactgccgatgctgaaacaactgccagaatacgccgattgtgaaacgatggtcgattttggtgcaaagtttatgaagtatcgatttaatgaagaacataaaacgatggaatggcggtggctagtcagacgtgtggaacaaaatgcagatgtgttcgacatcaacgaatatttccgggaacactacctggaacatatcaaagcgaacaaagaccgatatgccgatatgatttacgattcactgtcacagtcgaacaaatttacacacgaatccgtgatccggcagatgatcaaagaaggcctggaatctgggatcagattcggcacggtgaaccgggaaattcgcttatgtctgccagtcgcgatgaatgaactgggggtgaagaagccatgatcgcgatctatgatctgatcggaaaaattcaaaacatggacaacatggacaaactggatgaaatcatcagtcgatggtactttcaaacatccgtatggacaccacaagtgaaagaagaagtcaaaaaagcggcggtcgaaatcctgcaactaggcgaaccgaaagtgtaccagtttattgtggatatgtacggccttaaaatgtgaacaatgtggacaactgaatggaaaaatattcactttttagccgaatgtttggtataataacgataaagacaagcaatcgggccacaaaccgtgtgagtggcccggcctgggatcattggattgtctgatcctgggtggtttcatcacgtgaacgtgtttttttcggccttttcctggtgacgggccttaaacgaaaccagagatcgtgcaagggggaagaaagtaaaatgcaagacaaacaaatcacggatgaattcatccaaaaagcgaataaagcatccgaattcggattcctgcaattttttgccggagagggtggacagcaaggcggcgaacctactgatccaaccgatccaactgatccgcttgacgatccagaaggcggcgaaccaaacgatccgactgatccaactgatccagtcgatgatcaagatgataacgatgacgatactgggatcacatatgaaaaaggcttgattgatcgcattttaaaagcaaataacatcgattttggtcaattgttgaaggacaatccagaactgaaacggcaatatcaagcaagattcaacaaaaatatgtccaaacgccttgaaaaataccagggtgtcgatgtcgatgaatattttgaactgaaaaaacgtgcagaaagcggcaatctcgaaggtgacgcaaagacttggaaagaaaaatacgaacaattgaaagcagaaatggaaacaacaacaaagaaaacagccattcaacagtatgcgatcgaaaacggattcgattccgaacagatcgcattcatcacgtcaatgatcgacatgaacaagctggaacgtgatgacgaaggtgaatggatgggcattgacgaggaagtcgaacgaatcaaagaaaaatttccacggatgttcgaaccacgtgacggtcaagtcggcggcacaccgaaaaaagaatcgaaatataatcctggcacgaaaaagcacaatcaagacacgaaaccgactgatccacgagaactgggccgacaaatcgcattacagcggcataaaaaccgcttgaaacaacaataaggaggtaaaaacacatgaacttgcaaccgaaaattgtatcgatcgcaggccagaaagaattcctggccactacacaaggccttgtccacaaagtgggtggcgtgacgcttgacgcttcaaaattcacgccagatgaaaatggattcatcaaggccggatctgcacttgcattgacagcaagcggaaaagctgaaccattcaacgtttcaacacctggcgatccatccactgcaaacggaacgccatacattcttgcacacgatgtgcaaatcaaagacggcacaaccaacatcgatgctgtcgccggagtgttagaagccgcttatttaaaatcgtcagtggtcacaaccgctgaacctggtcgtgtcgtggtgacacaagattttatcgatgcatcgaacggtcgattccaccttcgataatggtggacaagccggacaatattcattttaaggaggtaaaaaacgatgcctttacatttagaacaattccaacgtgaagcattccaggggtacgttgaaaacgtgccgccaaaacgtgaatatgcactggcaaaattcatgccgaatcagccagtctatgacattgaattcacatacaacatcatcaatggcggatatggacaaatggcatccatcaccgcatgggattctggcgcgccgttgcgtgacaaagatgtgattcaacgcttgacagcgcaaatcgccaaagtgcaacacgcatatcgccttactgaaaaagaactgttaatgtttcaccggccacgtatggatgaagaacagcaacaagtcattcaagcgatctacaacaacacagacaagcttgtctggggtgttcaagaccgtgaagaatggttgcgcgctaaagctgtttatgtcggacaattacaatacagcgaaaacgatgtgcaattgaacatcgacttcttgattccggcagaaaacaaattgactgccgatgtggactggtctgatccgactgcgccagtgatccaacacttacaaagcgcagtgcaacgattcaaagaagcaaacaacggcgaaaagccagtcgaaatgcatatgtctagccgtgtagaaacatggttattacaaaacgagcaagtgaaagcacacatctatggaaacacgactgatccgcgcatcgtgacaagcgaacaattacaacaattattcagcgcgttgtcgttgccgccatatcgtgtgatcgatgaacaagtgattggcgaaaacggcgcggaagcactcatgccagaagatcgtgtcgtcttacttggtgaagaacttggacacacaatggaaggaccgacagtcgaaaacaactacaagcctggcatttatgtcattccagaaatcaaagaaacaaatccaccacgccaggaagtatatgtcggaaaatctgtatttccggcattagaacggccacaagcagtcgttcatttaatcgttgcacaatcctaatgacaaaaaagggatagacacatgatctagtctatcccttttttaaaaaatacattcaaagggggattttttcatgccgaaatacatcgcaaaacgtcatttagtgacacgcactggaatcaaaaaacctggtgatgtgatcgaatacacgaaagaacaagcgcaaaaattattggccgcaggattcattgaagaagcggaagaagaaaagaaaacaacaagcaaaggaaaacaaaaagctgatgaagcggacaaagtggacaaataaaaatgtccactatgtccacataagaggtgaaggccatgacagtcaaagaatatttggccaaaattccaggtgcagatgaattcctggcactgccggaagcagaacaagaaaaatggatctttatggccgaagaaacactgcgtgatcattttcatccgcgtgtgatcacgccgcgtgtggttgcactgcaagtcatgtatatgttcgaaggcgaatccgaagattttgccatgctaaaacgacagggcgtggattcgttcagcacagaaggactgtctgtttcattcaaatctggatcaatcgcgccgatggtcctggaaatcgttaatcgaagcggatcggcaaaggtgggccgtttgatatgaaaccaccgatgaatgatccagtcgtgctgaaacagcccaaaaaagtcgatggcaagatccaaaaagacgaaagaggattcgccgaaatgatcgaaatcccggtcatggccagggtgatcaacgaaaccaccgaagtgatcgatgagaaaggacaaacacgtcaagctgtcatgactgtcatcctcccaccatctgtgacaccatccctgggcgatgaaatacaagtcggatcagacaccgtggtgatcctacaagtcgaaccacgaaagtcctggtctggcaaaaagacatattactgggtgacgaactgtggcacgtgatcacatcttttcattcgagtgggaaggtattgacgaactggtcgagttattggaaaacatggacagaaaaacaagacggataatggtccaggaatacacaaaattcggcctattggttgaagaaggtgcgagggcacttgcaccgaaagacgaaggcaacctggaagattcgatcaacgcagaaaaagcgaaaatcatcggtgaaggcgtggaagtggaagtcggtgtcggatcggtctatggactgcggcgacacgaagaaccaccacgcatcggaaaatacccgaaatatgagcgcggcgcaaaattcccgaactactatgtgaacggtctgggtgcgcggaccagatcaaaaccaggatggcgcggcgaaaagccaggtcgaaaatatctgcaaagggccgtggaattggttgtggatgattttgatcaaatgaacgagcgcatccttgaacggatcatggaaggcaggcgataaacatgatccagaagtggatcaaagatcaattggaagcggcgatcccgaacctggaatggacatatgactacaaaacaggcaaggatcacactggcgtggtctatcacgaaacgccagggcagatcagccgggatgattttgagatcatcacaccgtcatattcggtgtatatcgaaacatccgacatgaaaaacgccgaaaagtgggcctggatcgtttatgacactatgaacaagcggcggcaggaagtggccaccatcgatgatcggtcattccaggtcatatttatcgaagtcacgacaccaccgatcctggtggggatcgttgacaaaaaaatgacatactcaatcaatctacaagcgacaatccgcaaaatataaggaggtagaaaggtatgccaggggtaaacattccattcggtcttgcaacgatcacagtgggtgatccacaagatccgaataaaatcgtgttcgatggcgtgaattattttcaagcagaaggcggcgaacttaacattgagccggaacttgaaccgatcgaactgcaagattttggtgcgacaccgtatgatgaacgcattaatggatatacatgtgaattgaccatcgttgttggtcaaaacgacttgaaactgatgcgtaaactattcgcatatcattcggaaatcgtggatgaaggaacaggcgaagtcatcggcctaactgacgaaaagatcggcgcatcgatgcgtgacaaagcagtgccagtcacgatccatccacgtgaaatgggatcagacacaagtctggacatccacatttataaaatgtctggtgttggtgcgttcaaccgcacatatgaaaacgcacagggatcatatgaagtcacactgcgtgcatatccacgtgatggcgcagatccaacgaaaccaggcaatttctattacatcggcgacactgatccaaacgcataatatcgacattttttcatcgccgatatgacgaaaaatctggtaaaatagggatagggaacataatgatccctatccttttttaataaaaaaatcaagggggaataaataatggcaaaagtgacactgacaatcaaaaacggaaacgtgaaggaatcacaacaattcgagatcgacaaaatcacaactttccaggcattgaaactgaaaaatgaaatccatgcaatcttgaaagacttgaaaaacaatggcgaactgaaagaagtcatggaaggtctattcagcggcgaattcgatgtggacaacatggacattaaaaacatcacagcggatcaactggaacaaatgaaagacgaaaaattcatcacaagcctggcaggggcattcgatcgattgcttgaaactgtgccggaacgtgcgatgaatctattgtccatcatgtctggcatcgatcgtgaagtgttagaaaaagcgtatctggaagaattattcgatgtctatgatgctgttatggaagaaaacgacatcatcaaactaattgaccgaatgaaacgatctttttttacgacaaagggccaatggtcgcaggcacttcgaacatttctggccaacaaataaacgatgacaccgatctattcgaaatgatcatatacacattgtcaccagtcctgggcggcagatccgaagtcctggccacgccgtttgtcgagtgtttgaaatacatcgaactagaacgacagcggaaaaaggcggatcgatggaacagatttatggatctgttttatgcacatcctatggtggataagaacaaacggcaaagatatgtcgaactgatccaaccagaaagaccaagacgaaaactgacaatgcggacaaaccttgaacaattaaaggcactaaaagaacaacaagaaagagaacgtgccagaaaatcaatcagacaggggggatgattgaaagggggcacgataagtggcgacaatccgtgaactgcgtgcaaaattcactgcgactgcgaatggattcaaatcagctatacaaggcataaaaaaagatattcaaagtctgaatgatgcaagcaataaggccgccgacaacatgaacagtcgatttagcaatctgaaatcgacactggtgggattcgccggggcatatctaggattcgaagcgttaaaaggcggcatcaccagtgtggcaacggcgatgatccagggaaacgccaatatggaacaataccatgccacactgacgactgttctgaaatcgtcagaaaaagcgacagaaatgctggcgtgggccgaaaaattcgccgcatccacaccatttgagatcccggacatcgttgaagcgacaacaaaactggaagtgtatgggatcagtgcgaaagaaacactgaaagacatcggtgacatggcggcgatcaccgggaaaccgttaatgcaagcggtcgaagcgatcgccgatgcccaaacaggtgaattggaacgcttgaaggaattcggtatcaccaagcagatgttgatcgacaaggcccaagaactttatggaaaagagatcgtcaacgcaaagggccagatcactgacatggaaacaatgaacaaagcattattcgccatcatgcgtgaacgttatagcggtggtatggaatatatatcaaaaacgttcaatggtatgttggcgaacatcaaagattcgatgggcacaatcgccgccgaactaggaaaaccgatatttgaaaagttaaaaggtcaaatggaagatttagtgccgatcatgtcggcatttacatcgttcattcgcggcgacatgtcgggtgcgatgaaaacactgacggaagcattcggcgcaaataaagcacagcagatcatgtcctttttccagacgatcaaaaacgctggaatgggcataaaagactttttcgtgtcacttgcaccgacagtgcaaaacatcggaacgatcctggggaacatcgcaccgatcatcatcggtccacttgtgattgcgtttaaagctatcgccgcggtacttccaccagttttaaacacgatcactggaatcgtggccaagtttactgaatgggaaggattcatcccactggtgacaggcctggcggcggcgatggccgtattcaaggcgcagacggtcgccacacagatcgtgacaaccgtggcaactagggcgacacaaatgtgggcggcggcacaaagattattgaacctggcgatgtctatgaatccgatgacgttgatcatcgggctgatcgttggtttggtggccgcactggttatggcttatcaacggtctgaaacattccgcaacattgtcaataatgcatggcagtcgatcaaatccgtggtgtctgcggttatcaactggtttgtgacgacaatcccacaatgggtggaaaatgtcaaaaactggtttgtcggcctgggtcaacgaatttctgaaacgtggtcaaatatcaaaaacggcatcgtcagcatctggcagaatatcatcggaacggtcgtgccgattgtccagtcttttgtccaggctatcgttgaacgagccaaacagatcgccacaaatgtgatgaactttattcggccgctgatcgactttttcaaaaacacctggaataatatcaaattgcttgtcctttcaattgttggtgtttttttgaatctgctagtcgggaattttgaaggtttgaaaatttctcttttgggaatctggacagcgatcaaaaaccaggtcatcaatatcgccacgacaatcaagtcaatggccgtcaacattttcacggctttgaaaaatggtgtacttgcagtgatcaacggtttgaagtcgctggcgatctcggcgtggaacggtttgaagtcggcggcgatctcggtgtggacaggtttgaaaaatggtgtcgtaaatacggtacaggctttgaaaaacacagcgatcaacatcgtcaacagtgtcaagtctggggtagtcaatgcgtttaattcagcgaaaaacctggcaatttcagcctggaacgcattgaaatctggtgtatcgaacgcgatcaacagcgtgaaatccctggtcagcaacatgaaaaacaacattatcagcacgatcaagggaatcaacttgttcgaaatgggcaaaaacgtaatccagggattcatcaaagggatcaaatcgatggtcggtgcggttggaaaagccatcaaagaagtcgcatcgaacgtcacgaacaagatcaaatcggcactgggcatccattcgccatcacgtgtgctgatggaaatcggcgcatacactggtcaaggattcgctatcggtattgagaacatgaaaaaagcggtcgtcaatgcaacacaatccctggccgatgcaacgatcggaacgatcagcagtgcagaattgaatccaaccgaaccacaagttgcggtggcggcggccacaggagcgcagacgaactataacgcaccgctgatgtatgtcgaaaaccaatacgtgaacgacaatacagatgtgcgtgacatttcacatggtctgtataacttgcaacgcagatcagatcgcaaaaaagggtggtgatgtagatgcctatgggctatacattcggcggtcggcacattcatgaattcctggtcgaaatgactgggaaaaatgtgccgatgacaccgccgatcaaaaacctatcagaagaacaaggcggcattgacggcggatgggattttgggattcaatacgaaccgaaaattatcaccatcgatcattacatcctggcgaaaaccagggaagaacggcaaaacatgatccgtgaactggcaggatggctgaatccacgactgggtgcaagggaattgatattcgatgacgaaccagacaaaatgtattatgcaagattatccgaacaattcgcgctggaaaaggttatcggaacatatagcgacttttcactgaatttcatctgttatgatccatttacttattcggtccaggaatacacgcaaaacatcacaggcagtggacaaatcgaacacctgggaacacacgtgtcgaaaccgatcttgattgtggatcatcgcggcggatcagcaacgatcacgaatcagacacaagacggacaaacacagacggtgacattcgcatcgactacaccgccaggtatattcacaatcgatatgaaggaaggaacggtcaaactgggaacgcaaagcggcgaaaaatacatcgattcaattgaatggtttgaattagaacaagggatgaacacgatcacgcacagcggcaacatcaatcaaattacagtgaaatatcggcatacatggctatgaaaaaggggtgatcggcatggcgattcaaaaagcgttattcacgaatcagtcagattttattcaaataggatcgaaccaggtcggtgtcgatccttttctgtattataacggcgatcaatatcaacaaaacaaagtggccatccagatgcaacgattcggcagtcctgcggccatcggtccaggaatcagagggaacgcggcggcgatggatggtggatgtaccatctggcgaaatgtgccgaatccggcggctagaaaacgcatgatcagtctatggatcaagccgacagcggcggatctatcacgttttttcagtgtgatctgcacagaccgtggcgatggatggactgatcatgggatgcatctggcattgaacttcgatagtgcaaagcaaaaaacattgttgaatgcgcggattatcagatcaggatcgggaacatcacaatggtacacacatgatccagatcaaggaacgatagaattccaggccgatcaatggtatcacatttgcttcttttatgatgcagatggcggcctgcctggcggtcgttatgttgcagtgtacgtgaataagacactgcaactgcaatcgttcgttgcgccatttgatattactgcggcatataccagatcgttcacacttggcgacataccaaacaacggatcatatagcggcacatatcgattcagcggcatgattgacgaagtgatccgattgcacggtgatgatgtgtggaccattcaagaaatgcaacaatattatgacgacatcatggccggaaattacatcgatgcagaaaccgaaccaggaacgatgaaagtcggaaaaaattttgtgactggacaatataatacgaatctgatgacatggacatcaccgacaatcgatttaggccaggatggattcgatgattttggtcgtgtgcagttaaacttcgaacagccgcctggtacattcatcaacatttacaccagaacatcggatgatggccaaaattgggatgcctgggtgaaaacaagtgtcgatggaacaatcaacagcagtgataagcgttatttgcaaatcaaaatcgaattccaaacgacaaacggtgcaataacaccaaagatcatggaagtccaggtcctggattatcaaaaaattaagcgtctgacactgacatccgaaccattgattatttataaggatctggaaagcggcctggaacgcatcggcgaattgaaaaacgcttatgacgttatcatcacagaagaaatcaacggtgaagaagtcatcgaattcaaaatggcatcgaacgatccgaaacgaatcgaactgggcgcagaaccagtcgaactgatcgcacggatcggtgataaacaatttatcattcgaaacgcgatcgataaacgtgacgaaaacggcaagaaatacacacaatttttcggtgaagcgttatggtatgaattgcgcgatgctaaagtgatcaactatgaacaggtggaaaagacggcatacgaacacatccaggccatcttgaattcagcggtcgtgccgactgggtggaccatttacaaagtcgaatccgatggccgaaaacgaacgattcgcggcgaatggaaatctgtcctggaattattacgcgaagtcgttgatcagtttggcggcgaactgcaattcgacaccattaatcgcacaatcagcctggtgaaccgcatcggtgaagataacggcgttcgattctactacaataagaatctgaaaacgatcgaacggtcggtggacacgtacaatctgatcacacgtctatatctatatggcaaaaacggcatgactgtccaatctgtccatccacaaggcctggaatacattgaggacttaacatgggtaaacgcgttgaatctgcgaaataagattcgcatcggtgtctggaaagatgaacgatacacgattccgcagaacctttatgatgatggcatgaaaatgttgcaagaaatggcgaaaccgaatgtgtcttatgcgatgactattgcggatctgtccatgttgtccggccatgaacacgaatcgatcggcctgggcgacaccgtctgggtagtggacaccgaactgatgaatctgcttgtggaagcgcgcatcgtgcggcgaaaatacaacgtgcggcaaccgtggaaaacagaagtcgaattgaatcaaccgaaaaaggaactggccgatgcgaatcggcgtgctattgacgatgcaatcgaaacgctagtggaaagcgatccactggacacaagtgacgttcaacagatgactgtgttcaatcatttattgaattcacgtgcagaagatggcacgaaatactgggaagtgactggatcagacatcacgatcgaaccgtctggattcagtggtaatgcatcttggaaaatacaaagcggctatggaaaaacaaataaactgaaacaatccatttatggtgtgtcacatcgttcggcgtacactatcagtgcatatgtggccacagaaggaacgatcaccaggggaacatcacaggatgcgttcgtggggatcaaggtgacgattcactacactgaaccagacagcgatggcaaaacatatgaagaacacttcctggcgatcccggacatcacacaacaaggcggtgaagataatggcggttaattcgctgaattttgaactgatcgtgaagaagatagaaacagacacatcgcggaaagtggatcacatcgatgtcgagatcatcgccaatgactacacaggaacgttttattttacggatataatgtttcaatcgggaacggtggccacatcctgggtgggccacgtgtctgaaatcagatggtcattcgataacgcatagggggggatcgtgatgccaaagatcacagactggaaagtgtttggcggcacggtcgaactggaacggaaacacatgaaagtggaccacgtggatctggaaatcgtggtccacgacaccgtttcatggaaggatgggccacaaccaatctatttcactgatctacaattccaaccaggccaccaaaagacagggtggattccaaacacacaagaattcctggatcgtgttgaattcactgtcgatgaactgcggcgataccgactggcagatggatcggtcgatccttattttcaatttccgccaggtgtgacaccgcgaacctacacaccagaagaacttggctatcagcggcttttcaatattatgggccgcggccatgaagttattgtcctgccgaatgatctgccagaaccagaattctgggatcttgatctgattgcacaaaaaggcctggaacggccagttgagattctttccactgggattgacttcacgatcatcccaaaagatgacttcgaactgatgcgactttcaaacaatatcggtgcattgttgccggaggaagaacagaaatatccagacgatcccgaacatccactgaattatcgatataccagggaattttggatcggaagcggccacgcaggggatgtcatcgagatcaacgccaccaccatgacggccaaagtgaatggcatcaccatcaacacacaagggatcaaacaaatcacgactggcagtgatacaataaaaatatacaaaaacaaatttcatctgatgccgcgtggatcggtccgattccgtgtcgaattttatggccgggatgcaaatggccgcctggccgacactgggatcggttatcgcggcacagcaacatttaaacaatggacatatggggtggaaagactatgacgaaacaaaaacgtgtgatgacatggtcactgcggattcaaaacgatgactatcgacacgacatcgaacgttatggaaacaagatcacatcgatcggattccatgaattcaatgtcgatgcacagggccggatcgccatctatcgtctagggccacaaaaggatgcacagggatcgttcacatccttcacagatgccaccacatatgatcgttatgcgccagggcggacattatggccgaattacatcgaaaaagacatgaagcggtggccgcatatcgaatattacatgcagtttgttatattcggtccagaaacggtgtcacgactgctggattcacaaacggcgcaggataactttatcaacaatctgaaaacggtcgtggccagattccgaaaggatcagaacggaaatgatctgggatacaccgggatcgaaatcgactgcgaaggatcattcagtgattcgaaatgggatacacgcgccggggatgatgtgaagtatatcaatctattgaaacggattaaaaatgaagtgatcatcgatgcgaatccagattttaaattacggatcaacgcacatgcgatgtggggcgatggaatcccggattattatcgattccataactataaattgtttgccgaatccaccgataaaaacggaaatccgttgctggatgaagtgcagatcatgacgtatgacttttcctggtctggatctgcgccagggccatcgacaccattgtggtggatgcgaaatgtggccgaatgggtgaaacagtgttttgatccatcggtgaatccgaacgcaaaatgcacgattgacaatgtgtatctgggcggcgcagggtatggccgcagatggccgattcattcggatgataactggggatcgacagtgacatatcgggatctcgttgactggcaaaacggttatttgatccaccacctgggcggcggccaactggcagaccaggattttatccctttaaatgcgtttaatgatccaaacagtgacaaccagatcatgctgatgcatcaatatgactatttcaaagcgcgtcacatgaagcgatatgattcgatggggcagacgacagtgcgtgtatccgaatataacggcatcgaatatgcaacggcctattcaaagacgcaacatgctaaaattagcggtctggcaggggtgacaggggtgaaaggtgtcagcgaaccgacacacaacctttcaccatatgataatccgaaacgcggtgaaacagtcaccattgattttgggaatggccagtcatacacattccaggcataccaaacgaaacgtgtgccgtatgtaccgacagcaatcaaagatgcaaacggaaaaataacaggatatgcgtgtcagttatccgaacagccagaaactgttttgacatacacgttaaatgtgccgcaagctggaacatacaagatcggcgcaattgtgtcatttccattttataactatacgaaactaggtggacacataaatggcgcaccattcacgatcggcggcgacaatttaccagactattatccgatgatgttcaaagcatgtcacatctgggatcttggcacacattcattgaacgccggagcaaacaccatcacgatcgaagggcctatgtctgcacatggcacgatcattttcggcttttttgcgtgtcaatcactgacactggaagtgatcggcggatatatggactgcgaatcgacaatatatccttacaaaaaacgtgatggatcagatgccagactgcctgcacaattcgcactgacatcggaagtattgcaacaatcgccgcggccagtgatcatgtgggaagatgtattcagacagtatttgaatgatgaatttgttcaacaatacggcctggaagctacaacctattacagattgacaggacagaaaaaagactatggcggcggcacgattgaagaatggacagatgacgtgctgactggatgttatgcgctagtggacaacggattcacacaaggtcactggccagtggaaacagacgaaaacggcacagcgtgtgcaagattccggcctaatgatccgaaaaacaacggtgtgacatctggacagttagttttgaattacacatataaaaccacgaacatttcctgcgaagtgcaattcaaagtgaaatcgggtagacgcgccgggatcagattcgcatccactggaccaggggatggatatgtctttttaatcgattatcaaacacaggaagccatgatgttctatgaaaccgctggatcatcgcaactggtggccagtgcatccctgggggatagaagggccgactatgatgaattgatcacattgaaagtcctggtcaataacggaaaatgtcggtgctatttcggcaacgtgatgttctttatggatatgaatctgccgcacatgtcgccaggcggcatcggattcgtggcaacaaattgcgatgcctatctatataaactatccatcggaacgactgaacgatgggaaacacttgaacgattcagtgtcatcatcgatggccaggaatataagatgggcgaaatcagcagaccgggaatcaaccgggatcagtggggatttttgatatattctggattcaatgaatacaacaccagggaagtcctgccggatggatcgcggccagaaatcagtctggactatgtatttaaaccgatccatgtgccatcctggaccgggaaaaagaagatcacgatcaagctgatcgatgccgggctatggtataaacagctatacatcggcgatgcaaacggcatgtcgatcgcatacgcaggggatgaagaatcgttcgacagggcgatgaacatcgcggtgcatgaatatggatgcaaagggatcggtttgtgggtattaggtcaagcagatccgcgcatctttgaaacattgccggatgtagtgccgtggcatccagatccgaacgaaaactaaaaaaacacggccaaatgatcagcaaaatatggtaaaatttaaacaagaacaggggggtgaataaaaataaaggaggtacaacgttttgaaaacgccgcaacaaaccgacacgctattcactgcgatcgccggaggatttacatcgacagtggcttatttgatcggcggtgtggacaacctttcaaacgcgctgacggtgttcatgattttggattatttcactggcatcctatccgctttctatacgcgccaggtgaacagctacctggcatatagaggactggcaaaaaaagcagggatgatcgcattcgttattgtggcgaatcaattggacatcatcactggcaacacggaagggtttctgcgtgatgccatgatgatgtttctgatcgggatggaaggcatttcgatcaaagagaatgtcgagaaaatgggattcaatgcaccaggattcattgtggaagcattgaaaaagctgatggggaatgataaaaacgattcatcgaagggggcttgataacatgcaagcaagatccgcgaacaatatcaaagggatcgatgtgtcgcactggcaaggaaagattgactgggcgaaagtgaaagccgctggcatccaggtcgcttatttgaaagcgacagaaggaacgacacatgtggataaaatgttaaaaacaaactatcagaacgcaaaaaaagccgggatcaaagtgggattttatcactttttccgggcaaaaaacgaacaaaacgcacgtgaacaagccagacatttcgtgaacacagtcaaagggatgccgaacgatctgaaacacgcgctggacatcgaaaccaccgaaggcctatcgaatgaagcgttgacgaaatgcgcgattgcattcctggaagaagtgaaaaagctgactggtcaagatccgatcgtttacacatacacatcattcgcaagatcccgattaacagcggctatcgcaaaatatccagtgtggatcgcacattatggcgtggacaagcctggcgacaatccgatctgggatcgatggatcggattccagtacactgacaaagggaaagtcagcggcatcgctggaaatgtggacatgaatgaatttacgtcagacatttttgtcgatgcggccaaagtggaacagccgaaacaaaaggtcgatgctgtccaatccacgccatcggccactggcacatatacgatcaaaagcggcgacacgttctgggaactagaagaaaagtataactggccacatggcacactgcaaagattgaatccgtcagtgaatccgaacgcattgaaagtcggccaggtgataaaagtaccaaaatccgaacagccgaaacaaaatgcatcatcagtcactggcacatatacgatcaaaagcggcgacacgttctgggatctggaacaaaaaaacggatggccacacggcacgttacaaaaattgaatccaggcgtgaatccgaacaaattgaaagtcggccaggtgataaaagtaccaaaatccgaacaaaagaatgtgcagcggaccgtcaaaaaccaccaaaaaccgaactatcgaacgtataaaataaagaaaggtgacacgttctgggaacttgaaaagaaaaatggctggccacatggaacgttgcagaaattgaatccaggcgtgaatccggcgaaactgcaaatcggccaaacgatcaaaattccaaactaaagagaggggaagccgcatgaagaacttgaaggcaaaagactggatcagcatcattaaatatttacttcctgtcatcgcactggtgatcgcaaagatcgcagatgcaggcgatccaaccaagattcaaaacgcactggaaatcttccttactgctttactgggattacttggcgcaattggtatcattaaaagtcatgacaaaactgacgatcagtgatattatatgaagtgccggcctatgttctattttcctgtgaaccttcgacacgttttttcgaaatgtgcaagtgttctgcatcgatattcttcattctcctatgatccgccatccaaacggatagcggatctttttttgttcgtttacattatattttatattttttaaaaatcatcgttgacattgtccacgatcgcatgatagtataaaggcaacaaaggaaaatatttcattaacagggggaatgttaaatggtgaatatcgaaacaaaaacaagaaaaacagccgctaaaaatagattgcgtgcgaaacatgtaatcatcacagcggtgttgtcaatggtgttgatttttggcatcttgatcggtctgaaaaacctggtggccgatctaatcaatgcgaatgaagcagtggtcgatgatcaaacgacagaaacgctggatcgtgtatatgaattggcgacaagcgatgatccagaacttgacgtgacagtcgaatggaacgatgtgcaagtgcaaaacgcgatccacaaaatgtcgcaccaaaaagtcttggcagatgtgaaatggggtgcgatcaagatcacgaaaaaacgtctagaaacattgtcgatgatcatcgatcaaaacaaagaccatctggaacactatgatctatatcgcgacatcttggatcgctggatggaaggtgacttcagtcgcgcagacgaagatcacaacgcgatctgggaactgcaaggcggcacgatcgggaaagcctatggattacaaaccaaagaagaagaacaagaattcatcaaaaacacattcggtgatggcgaataaaaaaattcgccattttttctgtggacttgttgacatcgtcaacaaaaaatggtacattataagtgtaaggcaatcacgaaaattcaaggtgaagcgatatgaaaaatgggatcaagtggtgatgaaaaaggcggaagccaacaaactggggatctttccagaactgcaagtgatcgaggattcgggcgaattcctcacagtgtacgcgacaacgaaagattttaatacgaaaatgatcatgatcgaacgcgatcaactgcttaaaaagtaccaataagatccgggccgctgatggcggcctggcacaaataaatcaaacagggggaatgaacgatggaaatcaaaacactgccgatcaagtggtctgtgccgactaattacatcacaggggttgtgatcgaaacaagaacgatgatttatgtgatccgcaaaaacggatctgatgaattccaggtcgatcgaatggataaaaaccacaaatggaatcgatactggacaattgatcgattcacgatgaaaggatcagccggcttgccgaaagcggtgatcgaagcgatccaaacgatcaaagaaaaaggcatcctgtgaaaagccgaaacggtctggggattcctggaccgtctggccagatgggatctggtcactgatgatggcaaccatcacaggccaaaaaaatcaaacagggggaatgaaggatgttcaaaactgaaaaacaaatcaatgaagcgaaagccgcattgaaaaaaggtgtgatcgtctattacttcaatgaagcggcgatgaatgcacacatcgggatcgtggtcgatactgatccagaatattattccggcgaaggcgtatcagtcatgctagtcgatcgaaacttgaaaccaaaacaagatgtgttcggccggatcatattcgacatcgtgttttaccacaacgaaatatatcggatctgggaaacagtcggcgaattttttgcaggggaggaaggaaaatgaaacgattcgaaatcatgttgaaagacggattggtgtatgcagtttttccgatattgaatccaaactatcaaggcaacggcattgacgaaatcatcgaagctgaaagttacgatgacgcagtccaaaaagcggaaatgaaatatggcggatggtatcaatcgccaggatcgcaaaacgaatcaacattcaaagaggaagaaaacgcaagatattcgccggaacaagtttatggcatcaaaggtcttttatgaaaagggggatcgatggtgatcacaaatccaaaatggaccgtcacagacgttctatgggccactctaggcgttttgatcatcggggcaatagtttatatcatgtcggtctgaaaagccgaaacaggaccgctttaaacggtcctgtccggccagatgggatctggtcgctgacgatggcaaccgtcagaccaaaaatcgaatagggggaattcagatggtgaaacaaatgacagatgcacaaagaaaggcgatcgaatgggcggtcaaaatggcggaaagccagatcaaatcaagtcaaagacggataaaaagggcggaacgatcactggaattgttcaagggcatggatgaattagatgataagctgaaaagacgacaaatcaaacatcaacaaaatcggatcgaaagtctgcaaaactacatcgatgcacttaaaagtctgcttgattgacgaaagccgaaacagtccaggatcatccctggactgtctggcgtgatgggatcacgtcactgacgatggcaaccgcgtcagatcaaaaaacacgaaaggggatcgaaaatgcaagtcagaaaaatccacaaagtcacgtatgaatcagaaacaatgccgctggaacaagcggtggaagaaatcgcgcaaagcactggatcgcctgtggaccgtgttcgcggactgatcattcaattcggcaaagtgatgacagtccatcatgtctatcacatcgtggatgccagtgggatcgggctggtgaaggatgcagaaaaattcctgggccaatcgatggtgtttcaactgaaaggcggcgaaaccgtcattttgaaagtcatggaagtgacacgatggatgaatggggattattttatcaaaggatatgatgatgaagggatgtggcgcacgatcgatgtcgattcgattaaagcatatttcacgccaggaaaggggatgatccgatgaaaccatatgatccgatcccgatggcgatcacattgaaaccacaccaaacgatccgaaaaggtgaagtcatccaggaaaccatcggtggcaaagtggtcaaatttaaagtgatcgacatccgaatggtggaaatacgcgaaacacacgcactggtcggtgtaatggccagggaaatcggggaaggtgatgccgaataaatgaaaaagaccaggcgatctgcctggccaccaaacagggggaattcaatggtgaattcctctatattataccaagaaacacgatattcaacaacatgaggaggtggacaaaatggataaaattccgaaactagtgatggcatcggatatggctgaaaaatggggtgtggatcgccgtgtggtgaataactggtccaggcgtgatccgtcattcccgaaaccagtgatggttgtcggcaacgggaaatatccgctttacctggaagaagatatgatcgcttatggcaaacaaaaaggtctggaaaaaggggatgatacacaaacatgatcagatcgaaggattactgggaaggatacaatcacgcacagaaggaagcggaaaagcggtgggaacaagcacggtctgaactcaccgccagatttattgagatcatcgaagattccaggcgtgacgtgaaggggatcgggccaaaagtacacaaagcactggtcgaatacgtgatcgaacgaatgatgaatggggggcggaaataatgtggctaggattcgaaacacggcaacaatatctggactggcttgaatcgttgcaaccaggaaacgaagtggcagtgggattccgcattcgatatggaagggatgtgcgttatgagatccgaacagtcacaagggtgacaaatcggcaaatcatcctggatgatggtgcaatccgcttcaatcgcggcacagggaagcagtggggcggatatgcatggatcgagccagtcaccgaaaaaattctatcgcaaaaatacggtaaacaggcataattccgctgatccctgcatacactggattcatccagtgtttgtggggatactctacacaccggggggattcagatggcattgaaagtggttaaaaagcagatgacatgcaaagagatcatgatcctttatttctgcgatgactgcggcatccaggaatggtcggatcggatcattccgaaaaagcgatgcgaaaagtgtggactgtttatggatcacgaagaatgggaagggtgatggtgaatgcatatcacaaaaaaactgatcccggccgatcaatccgaaatatatcaaatcccaaagcatcacgcactggatgtcctggcgaaagagatcaccaaacaacaaagacacatcgaacggatcaagatggacatccaggcggtgaaggatcagccgaaaaaggtggcacgatggcaaaaacagatcgagattcacgaaaagcgaatccaggaatgtcgccaggcgatcaaatggatcatggaaaatctggtgtaaaggcactgaaaaaaatcagtgccttttttattttttatggaatatagacaggcacacatgaaatatgtatgtaatgcaaagcaaatcaaaactaaatgaaaaggggatggaatgacatgaaaaaaatgaaaaaatacactgtggtgatcagaaaattttcaggcagaaaggaaaaatggggatttttagcgcagaacgaacagatcgcaaaagctattgcagatgcaatcagaaagggtggcaagtaatgtcaatgaaaacgaaaggggtggcattcaatctggccgatcccgatcaaaaggcattatatgaatatgccatgacacgcaccaatttcagcgcatacgtcaaacggctgatccaggctgatatgcaacggcaacaagcaaaaaccgcagggcgacaacatcctgcggtccattccgctgaatatggcggcattaagatccgaattggcgaaaagtcactgggtgaatagcttgacgatgatggccgccgtgccagtggtcacaagcacatatccgattccgacaaggatcggcatcgatgatcacatccttttccaaagtgtcgatcgtgtttatagtatgaacaaaaaacgaaagggtgatacatgtgttcacacgaaaaaaggtggaaaccattccatttcgcgaattcatggatggcaactggcgcgaaaagaaggctgaacgccgcaaagaaagcctggatgaagtgatcaccagactggcggcggttggaactggcgcacatatggtgatccatccgatcgatgcacacgccgctgacatgggcgacatcattatgaaggcgtgccaaccgatcattgatttattgcaaggcatttcgtatccagtcgctttcatcatgatcactggcggattcctgctgatcatgactgggcagacatccagggggatgcatttcatcaaatgggcgtgcctgggatatttaggattgcaatttgcgcctgcactgatgcagattgtgatccagatcggtcaaaacattcaagcacaagtgggggtggtacgatgaagcatttccgcattatcccggatcaaaagattgacaaccgtcatgtggatcagatgctaaagacgctgaacatatataaaagtccaatacagcggtggaatggtcggggattcgatcgaatcccttttatttcatacgaaatacacatccaaaaggatcacaccacattccacatgacggtggccgatgaaatcgaaacgatcgcgaaaaaagcactggaaaccgcctggccgaatgcatcgatcgatctggccgctgatccattccagggattcgaaccgaacgcaatcagccgtctggaattgaaacatcattccatgtttgccattcgggtggatcgccgggaaaatggattcatgcacaatttgttcgaatcgttgaaggtgatgggccaggatgatcggatcttcattcagatcctttgcatccctgcatccctggactggtacacatccgccgctgatgcctacaaacgttttaaggaaggcaagatgccgaaaaagattcacatcgatggcaaagaactggccagggaagggatcaaactggtgacacgtggtgtcctgggcgtgatcgacacgattgtggtcctaacaggcggcacaccagaaaagatcaatcttgacaatgcagatcgggccatgatgatgcgtgatggtggcctgcgactggaaacgatcaacaagacaaaacacgatgcgttcgatgtcacgatccgtgtggcgatccagtcaaagaatcacgaaaacatcatgaaaatggtggccgcttcattccgtgaattcgatggcgacaatcaattcacatattatccactggatgtgaataagatgacgatcggatggatcgccgatcggaaaccagggatcaagctgtcaaaggactatctatcgacaccagaactggccaggatcattcatatgccgactggaccgatccagatgaaatggaacatcgaacggatcgagaaaacacagacagccgtgccatccaggatcacgactggtcctggcatcttgatcggtgtgcatacacacaaaggagtggaacaaacggtgttcatgccgatcgatgactgggatgagttgtgtctgccgcgtgtggcgatcggcggcatgggccagggcaagacaagaggattcggcgcaaactggttatatcaagcggtcaaaaatggattcggcggcctggcgatcgatccggcaaaaggggaaatcggcaacgaactggcggcggtcctggatgaagatgaattcattcggatcaacatcgcgcaaaatccgatctgcctggactggtgtgaaacaaaatacagtgaactggccaggggcagactggcaaatacgatgatcagctttttcaattcgaatgccgatgatgcaggagtgcagacacagcgatatatccgggcgatggttatggggatgcaggggaacaaactggatgaattgatccgcatgatgaatgatatggcctatttgcaaaaatgcgtggaaaagatgccgccaggattccaccgggccacactggaagaactgatcaactattccgatgccagacgaatgcagatcctatcgccgatcttgaatcgattagacatgatcctgggcgatccattcctggcgaaatgcatggaatccgatcgatccctggacatggtggacattctgcggcaacgaaaagcgatcgtgatcgatgtaccgaaaaaggatgtcggtccagaaggcgtggacatcattgtgaatcttctatccaccaaaatcgatctggcgatgacactgcggccagacgatgaacaatttccgtttttcatcgtgttcgatgaaccgcaccaatacatgagaagccacacgatctggaaatcagcatgtgtggaatccaggaaatggcgtgtcggctatgtctggatgtttcacgaatggacacaaatcgatgacaaactgcggaagatcatgaaatccgcgttgccgcactatcacgtttatccatcgtcaaaaaacacattcctggatctgaaagaagaactgcaaccattcgaactggatgactttctaaaactggaacgctggcacgccatcaacgtgatccgatccggcggccaaacgatcacaccattcatcgccaggatgacaccgccgccaacaaaaagagaaatctagttttttgttgtaatttgcataatttttgttacaattgaatgtgtaaaatattacaattcaaagaaagggtggacaatagatgaaaaaggtattaaaagctattttggccggggcgttgacattcggtgtgatgggaactgtgtttgcagtatcaccaaaaaccgaagtccaagcggctgtcgtggaagattggagcggatacaaagaaacagatctgcaattacctattgacgcaagtctcgctgacgctgatcgggattataattatggcgacacatacaatgtattaaaaacggtcgaatggcgttttactccgaaacacattaaaatctatcgtgtgaacgaagataaaacgctacaaagatataagactatttacccggaacttataaatgttatcgatggcatagaatatcagtatagattccagacaccgatcacgactggtttccctgctggaaactattatgcagtactaacatacacatatgaatatgcaggcggaaacttcgtgacagaagcctatcgctcgtatcgtttcacaatcaattgatactgaaacaattcgaaaggtcgttcttggatcagacaggaacggccttttttgttgcccaataagtgccagtgacacacgtggtgcaaaagtgatatgatgggcgtgagaaagggggaatgagtggtgaacaaaatcgatctgatcaaacaactactggaagcaggcaaactgccgatgcttgacaaagacaaagattatacgatccaggaatatatgaagctgaaacacgcatcgatcaaagcgatcgcagatgcgcttgaacaagcatgccagggatgatccctggcttttttattgcgtaaataccattatatgcagtgatcgaaaaaatatcacaaacatgatcaaaaaaatattgcaaagtgatcatgatcatgataatataaagacgtggacatgatggacatgtccgccgcccatcaaagggtgtggccgtcatatggactagaaaaggcggtcaatataaaaagatcggggggattcaatggggaaaaggttgcaaaaactaatcgaacaacaacgaaagaaaatgatcgatctgggaatgacgaaaggattcaatcatccagatacgatccgggcttcacaagaattggacaagctaatcaacaaagcaatgaaaaagcaaaagccagggaaatgatccctggcacactacacaacaagaaggggtgatcaccaagtgtctatcgctgaaaatttaaagcggcacagggaagcgaaaaatctgtcgcaacgaaagctggctgaattggctggcgtgccgcaatcattgatcagtcacatcgaaaatggcgaaaagaaaaatccaggtgtgatcggcattaaaaaactggccgatgcactggggatcacaatggaagaactgatcgaaagcaagggggatgaggatgaggaaatgggcggtcttgaccgatgatctaaaattttgcgaaatcacattcgatggcgaatggtatcgtgtaagaatcaccgatgaattcggtcaggaattaatgacaaacgaatcgatcagcttacaaggggcgaaaaaacaagtcaaacgattcatcggcactggccaaacgttgaaatggcaggaagtcgaaaccgacaagatcgaaacaccatccaaactgcatctgccattcggttatctgtctgtttcacaagttagaaaatatctgacatgtccacgtgcttatgaattcaaatatgtcaacaaactgaatgagccgatcggatcgacactggtgatgggccgggcattccacaaagggatgcagatggcatcgatcaaaaaggtggtcgatggcgaaatcttatccactgacgatgtgctggatgtatattcggatgcgttcgatcaagaacgtgaaaacaatgatgtggactgggccgaagatgatccggcaaaggtgaaagatgatggcgcgaagctgatgcagaaatactatgaggaaatggggatcaatgcgattccgatggtcgatgatcgtggcctgccgcttgtcgaacgtgaacacgcattcgagatcgtgccagggctgaaagcgaaagcagtcatcgacatcatcgaacaagacggatcaatccgggattacaaaacaagtaagcgatcgccatcgcaaacgatcatcgatgaaacgatccagatgccagtctatgcgcttgcatatcgtgacatcactggccaggtcgaaaaaacggtgggcctggattatgcagtgaacctaaagaaagaaaaaaagatcatgcgcctggaaaccgatgggccagtcgatgatggccgcatcgaacgtgtaaaacaaaccttcgtgggtgtggcaaaggcgatcagtgccgggatcttttacccgaatgaagaatcgaacgcctgcggctattgttcatttaaggacatctgcaaaaaatcaaaaacattttaagaaaggggaattcaaatgggattcgatatgcaatatttcagcgaaaaagaagcacagcaatatcaagatgcagtggaaaaactcactgaacaaaacacgatccaggtggtttcacttaacgacatcaaacaaaaactactggaagaagtgaaggaattcgaattcagtccactggaatatgtgccagggccagatgaaacgcaaaaaaccatctttttaaagatcgctaacatcatgggtgaactggaccgaattccgaaatcgggatacaacaagcaattcgattactattatgtgactgaatctgatgtggtcggcgcggtgcggccgctgatggcgaaatataaacttgtcatgatgccatcgctgaaaaaatacaaaacagaaacgatccagggcaaatacaacaagatgatcatgggaacggtcgaaatcgaatggatcgtgcgtgatgccgaatcctatgaacagataaaattcacgatgttaggcaagggcctggacaatctggaaaaagacatttacaaagcaatcaccgggaataaaaaatatgcgctgatcacactgtttatgatcgacagcggtgacgatccagaacggaacgacacaccgactggtgaagaagggccacaaaacgcacagaatgggccagaaaacacgaaaaagacacaagggaatagtaaaacaccagggcaaccgaaaaacggccaggaagtgccaaaaaatgcgtcacaagggcaaccgcaacaaccgccgcaacagccgccagtcaaacaaccgacaaaaggtgatctattgacacggtgggtggtcctggcagggccggatcaaaagaaacaggaagtgcggaaggcgttcgatgaatggtatgaaaagaaaaaggccgaaggatgggatcacatggccatgatgcaagcattgacgaaaaaactgcatgaaaagaaccaaaaagaaaagcaggcacagcaacagcaagcagatggacaaagtggacaagcacagcaacagcaaactgatgacaagtcgaaagaataacaatctggccaggatcatcctggcctatccaaaaaagcaggggggatatggtggcaaactggatctatcaataccatgtgtataacgatcatatcagttttatcgtgtctattccgatggaatcagaagaatatgcgatcgattttgcaaaacgtgtcgcactggattatcttgattatccgctttaccaactggatgacgtgaaatgtgaattcatcgtcagatttttttgcgaatcagtcatcgatgtgaacaaactgcaaaaatagcggcgtgatcaaagcgatgtgccgtatgatcaagatcctgggaacaaaagaggggtgacaaatctgacatccctaaattataaaaaataccgtaaaaataatactttataagatcataggggtgacactggtgtcactcctaatcaaaaaggggtgacactggtgacatccctggggtgacactggtgtcactccgggggggtgacaaatctggcacataacaattactatatatacaaatactaattacaaatagttattatatgtcacgatcctgtggatcatgacaattttttcagttttttgtttacagtttataaacaataagctataatgaaagtaccaaacaggaaaggggtgcaacgatggagaagaaacaaaaattcaatccgatcctttcatttcagaccgatgaatcggtgtgcgaattcatccagaaagtgatgatcaaacgaatggaattcaacagatcgaatatcgtgcgtgagatttttatgattggcctggaagaattcaaaaaacgtcatccagagattgacaagaagtgaagtgaatgggggaatgatctatgtcagatcaagaaaaacaagaatatctgatgtcggatgacatgtgggtgtatggatatagtgtcatcgacaatggtgtgatttattcgaaagaaatcactgattccgaattccgcacatattgtgtcatccgatcactggtgaatgaacgaaaagcagtggcctggccatcctatgaaactattgcagaattatccgggcattccaaacgaactgcgatgcgaaatgtggccagattgatcgaactggatctgatcgaaaaacggccacgatctggaacgtcaaacgaatttgtggtgaaaaaactgcaaaattccaaagtgttaaaaaacaaacaagacatcctggattatatagagaaatgccgggatgatgaaccgaaaaaagccactgatcctggtgaaaaagtggacaagccggaaaaagccgatccgatcccttacaaagagatcatcgactatctaaacgaaaaagctggaacgaaatacagccacactggatcggcgaatcaaaaactaatcaaggcacgatggaacgaaatggccaaaataaacaaagaccgtgactggatcgtggcgcagtttaaacacgtgatcgatgtcaaaacagcacaatggaagggtacagaatgggaaaaatatctgcggccatccacgttattcggcaataaatttgatcaatacagaaacgaatcgccgaatcacaagccagtcggtggacaaaacagaccaaaagaggacatccgaacaagactggcaggattcctggctgatgaagattaaagagatataaaaggggaaaggggcgatcgatcatgacaaaaacagaaatgatcactttgcttgaacagatcgaatcgttttttccaggccgcttcacagcagacgaaaaaacagcggcggtctggtgggaagtgttaaaggattatgattttgaacactgcaaaaagaatctgatcaatcacgtcaagtcatccgaatttcccccaacgatcgccaatctgatcgcaggatcaaaagacacaagccggaactattcagatgatctgatcgaaaagatcgaaaatgtaccagaaatagatgaaatcgttgcagaaatagaacggcgcacaggaagaaaggtgatgtggtaatgatctataatatcgatgcagaacaatattttcttggatgtttaatgcttgaaccagggctggtcaaagaaacaaagataagaccagtgcatctatctgaacgacatcgaatcatcctggatgcgattctaaaagcagatgaaaagggaaacacgccggacatcgtggccattgtcactgaaatgggcgatgataaagtggcggcgatcggcggcgtgtcctatcttactgaattgatcggtgcagtgcctaccacatcaaatgtgaagatgtatgaacaatttattatcgatgcatacaaactgcgtctggcaaccgaagcggcgcaaagatttatcgaggatgtaagaggaagccgcgatccgatcctggtgaaccaactggcacaaaaaatggtcgagatccaggaatatggaagtattgtgaaaagaagatcctggcgtgacatccttgtcgatctggtggaagaatcatatcaagaaaaaatcggattgactggaatcaacactggctttgctggattgaatcggatgacagacggtttgcaagggaacaatctgatcatcatcggtgcgcggccatcgatgggtaaaacggcattcgcattgaacatcggcacaaatgcttgcacattagatgatgcaagggtggacatcttttcactggaaacgccggaaaaacgtctggccaaacggatcatcgcatcggttggcaatatcagtgctgaacgactgcggcgaatggattttgacgataaaacacgtgaacgatttattcaaaaggtcggcctggtggattcgtttgacttgcacattcatgatcaatcgacaatcactgtcgaggaaatccgatcgatcgtggccgaaagcaatcgccaggcacggaaagaaggcaaaaaacatctggtcatcatcgactatctgcaactgatcacatatcgtgggccgctacaaaacaaggtccaacaaattggccatatatccagacaattgaaactgatggccggggattttgacatcccgatcatcgcactgtcgcaattatcgcgcggtgttgaacaacgacaagacaaacggcctgtgatggctgatctgcgtgaatcgggtgacatcgaacaagatgccgacatcatcgcttttctttaccgggatgactattatgacaaagaatctgacaaaaagaacatcacggaagtcatcatcgctaaaaaccgggatggcgcagttggtacagtggaactggcgttcattaaagaatacaacaaattcttggatctggaacgccgattcgatgaagcatcatgattctacatacagcttatccaaacaagcccaaaaatattcataaaaaataaagaaagggagaatgaagaatgcaagtgatctcgaaacgattcagattcaatcaatactgggaattcgtgatggtcgatgggcaattctacatcttggcgaaagacatcctggggtatttcggatataaacggaccagtcacaaagtgatcaccgaattactcactaatgatgatcgattgatcatcaaaggcaaagcaacacacgacatgaagcatgtcgagaaaggacaacatgcgttattgatcacaaaggccgggctgatgacgtttgtttacaaccgattaaaagatgacaagcgagaaaaagggatcgaattgatccactggatcaacgaaaaagcaatcccggaaatgaaagaggaatgggaaaaatttttaaaaatcaatggaaaagacagcggtttcgaggaacggtttagcacggatgatcaaaaacatccagatttatttgatatggcactggaacaacaaattgaagaattgaaatgcattcaagaagtacaagaaaaaacgatccgccgcttgcaagaaaaactggcgatggccgaaaagcgcatcgaagcactggaaaaggcactgaaacaagagaagttagaaaaagcggtcgtgaatggcgaacgcaagctgatcgatgtggaccgattgatcaactatctgaaaggtgtggatgcaagtgggcatattcgatgaagtgaacgcagtgcccaaaccaaaacacaagcggcggacaccaaagcggaaatccaggggcgaattcagccaggaaacgattcgggcgatctgggaacgtgacggctatcgatgcgtgaaatgcggatcatatcacctggaaaaagtgccgcaccatgtgatctataaaagccagggcggtcgtggcacaaagcggaacggtgtgactgtttgccgtggatgccacgactgggcacacggtttgaaaccaggtccattcggagaaccgccagaagatggccgcaaatggtttgaaaactgggtggaaacatacttggatgaaaacggtgatctgatccgaaagggggatcatcgtggcaagattcgtgactttttcctgggagaatgggaaacaggtgatcacgatctatgaggaagggatgaaacgaaagcggatcatccaggaacaagatcggccgtttcttatccaggcgatgcataaaacaaatgatggccgctatgagtgggccaacgaaaaaccaaaatacatgaaaggggaataagaacaatgaacaatgtgacgttagtgggaagattgacgaacgatgtggaattgagatacacacaacaagggaaagcagtggccacattcaacctggcagtgcaaagagaattcaaaaaccaggataatgtttatgaagtggactttccacagattgtcgtctggggcaagcctgcggaaacgttggccaactacaccaaaaaaggcagtttaatcgggatcacaggtcgattgcaaacacggtcctatgaaagacaggatggcagtcgtgtttatgtgacggaagtggtggctaacaatgtacggatctatcaatggaaagatagtggacaaggtggacaaagcagacagggcggatcacaaccacaaggccgtggatcacgttatccagatccttatggtccatatgacggcgatccatttgcaaacgatggcgaaccgatttatgtgaatgatgacgatctgccattttaggcagtgaatgaacagggggtgatcatggtgaaatattttgtcggcagtgatgttcattttatcgcattcgatcaaaaccttttcaaacacgacaaatgttttcacatcaaacgatctgatcaaatttatagcggcataacgatttataaagtcgccggatcacaaatcgccgactatctgcacgacaggatcatgaacatgtatatcaaaggtgacatcaatctggaagttatgccggaaagcctactttacaaaaccatataggccagggatcatcctggcctggaaaggggtggacaacatggacaacgaacgcaaaaaaggaccaatcgaagtggcgttcgattggacattggcgatcattgcactggccacgatcatcggcctggcctggaaatacattttaaaaccattattcctggggtgataagcatggatattcgtgaagaaatctatcaagcgcaaaaggaacgtgaagaattcgaaaaagcgcgcgccgcatcgatgccggatgaagtcgaaagaaaaatcgtggaactgatgaatgatccacgcattcaagcggaagtgatggcaatcattattcatctaaaaaaacaaaaacgaaaagacatcgagatcttgacgatcggtctgatggtcacgaacatggcacgaagcgtcatggaacaagcggcgcaaaccaaacagaaaggggaatgatcatgggtgtgcatttgccgaaacacgccacagtgacgatcgatgacatcgtgatcgatttaccattcgaaatcgaactggattatcaaaaaagcaaagcggaagatccagaaatcaccgaactgaatctgccgaaatcgatcgaaaaagaatacaacgtcataaagatcaaggaaggggaatgaacaatggaattcaaactgtataaggtcgcaggatatgaagaagcgatcatgtcactgcggatgtcgaaaggcaaatatttttcctgggaacgagccaaaaaaattcagcatcttgtctatgcggtgacagatcaccgcggattcattgcgccgccgcaagtttatatcaataacatgcgaaacctggcggcgatcgaggaagatataaaagtcgatcaccagggcaaaaaaggcgaaatcagcggcaactatatccgggatgtggatgaattcaaacgattgttggcactcacactgaacaatgcgatgggcgaacacaaacaccacacactgatgaaatacatcgacatttcattctttacgatcggactacatagaggggcgcaggatgatctggatgcacatgccatcgcattcaataaccgcatcacacgatattcaacacggctggccaacatccaggaaactgtcttgtctgaatggtatcaagacaagatcattccattcgaacatgcacagcattttgttgggatcgaatggccgatggtgattgaaacagacattggaaattttgaatacacaccattcggatacatccatgaaaatttcaacagaatcagcgatgaaaatggattgaaaaaagatgtgaaacgcggtctgatcccactgtcaatggcatcgaacgcactatggaaaattgatctgtttaatctgcgatatgtctataaaatgcggtcgaagctgacaaaagcgaatccagaactgaaacaagggatggaaatgctggcggatcagatcgaaaaacatgtgcctgtattcggtccatatttccgttatgaattgacagacactggcgaatgggaacacatgaacaaagtcaagaccgtcaccagggaagaatatgaactattgaaaaagatcaaaaagcagatgcaacaacaaggcacagtcgatgtggatctttaccgtctgcaacaggaaggggaatgaaaaaatggtgaaggtggatgaaagaacgatcaatttatcagatctattccaaaaacagaaaatgctgacggattatgtgtggcaaaaacacaacatcaaaaaagcggatctggaaaaagaaaaagcggcgatcatctgcgaattgtgggaaaccgcaaacgaattgaaatccgatggcttcaaatattggaccgacaaaaaatgcgacagggaaaaaacgctggaagaaatcgtggacatgttgcatttctatttgcagatcgggaacatcctgggtgtcgtttatgaacattactggatcgaaagacgtgacacgattctggatcagatcatggcgatcaactggtcattattaatgatggatgggccgctgacatgggcggtgtcattcgcacaatatcgtgggcttgttcggatgcttggattcgactgggatcaagatattatcccggcatataaccgaaaattccaggaaaacatcgccagacagcagaggggatattaatcgatgtttattaaaattccatgtccagggatgtatctggaatttaaaaacaaaaacccgaaactgtttgtggaatattgcaaagcgtacatcaaacatagccactatggcttgaaggcggtcggggtggaaacatcccgatccggccaagtctacatcctaacaatcccggattatgatgcaaaacggccagtcgcaaaaggtagaggaaaaagcagacaagtcatattagaaccgatgtataaagtgccgatcgagaattttttgagtgaagaagaaatcgaatatctaaaaaggaaagggatggacaaatatggcaataaaatcacgtgaagcgtacatgatcatgagaaatccagaaacgcacatggaaatcaaaatcgatctgacgaaagaaaacgccggggatctggcgatcaaagcgcatgaaaaaggattcgtgccgatggatcatgaactgacacgaaatcagtaccacaaacaattcaaatcactatcgaaggcggtcaatccgaaaccgcgcaaacggaaaggaagccgcaaaaatggcaaaaagtaagggcaaggaactggaagatcgaatcatcaagaaaaacaaagaatatctggaacaagggattgctacgatcaagaagatcccgaataaatgggcaatcagacggaaagggccgcacattgtcggggcgaacccgattccgtctggtctatgcgattttattggcacatccaaactggtcagcggtcgtttgatcgtgttcgatgcgaaggaatgcaaactgaaaacacgttttccactgaaaaatatcaagccggaacaaatggatcacatgcaggaaacggtcgaacacggcggcatcgcttttctgatcgttcattttactgaactggatgaaatgtatttcctaccatatgaattcgtgaaaccatattgggaagcggctgaaaaggaagaagggccatcatcgattccgatagcggacatccgggaatcttgcacgcagatcatcgacatggattatttcacgcatatccagatgttttacaaatgaaaccgaacatcaccgatcgatccacctggacatctgggtggatcgtggaagatccagacaaccacattttgatctgtgtcgatgaatgcggcaacgtggtaggaacatgtgacgcaatgatgccgccagtcatggtcaaacggtggatcgtgaaggtgggggaattcaaaaaaatcaacattcgaaaccagatgcactatatacagaaatggaacgaaagaatggtgaatgatgatgacgaaaaatatcgattcgaataaacaagcggcaaccacgaaaccgccgcagggaaaaatatatgatcagcggtggcaggattatcaaagacggatcggcttttacaaaaagacggtggcaaaatacaacgccattgtgaaacggatcgaggaattatataaaatcacggaacaactggatgacaacaatcccgatgatgtactgaaaaaagccgaaatatacggcatgatcctggaagatgtcggcgatctgcattatatttcgatcactgcctggaaatacgccgatgcactgaaaaaggaagcctatgcactggcgatcatccgggaaaggccaaacggccgcacagtcgaagcgcaccgggaaatggcggtcctggaatcgcaggaatggcgatggaaaatggctgaatgggaaggattgacgaaacggtgggaaaacgcaaagacaacaattgaagaacagatcaaaatcatgaagtggaagatcaaatggacactggcgaacatgcaacaagcaggaatggcgaatccgaatgcataacgaaggggggtgttcagtggtgaaatgtgctatctgcggctatgaattgacaatcgatgaagaaatcgaagtcatgctggccgatgatgatgaatgcccaaaatgcggcggcggattgactgtcgaatgaaaaggaggtaaaggaatgaagcggcacggaaaatgctattcgtgccagacaacaggggaaacgatatacagccagacgatggccgaatggttgtgtatggaatgctacaaagcatttctggatcaaatcatcgatggataaaaagtggacaaagtggacatgtccacgatgtccacatcaaaaaaagggggatgatcatggccaaactgaatggatactggatcagcaaaactgatccgaacgtgacggtgtatgtcgaaaaggtctacaaaaaaggatacgtcactggattcaaatatatgaaggttgcagacggtgaaatccattccagattcaaagcgacattcgatgaattgctggatcaatacgaacgaaaaggatgataaaatatggatcgatgggaacgaatggcgaacgaacgcggccaggcgatccagaaagcgatccaaaaggaaagggggatgcagaatgggtggcaaaccatcgaagggaacgccgaaagatatgcgattgaaacggaacaggaaagcggcaggtctgccagtcggtccaggatcgagatcgaaaaagacaacaagtaaacgaaaataaggccaggggaaacctggtcttttttgcggacaaaacggacattttagaagaatataacaaaagcgcattcggctatggtaaaatatagacaagcctggccaggtaaaaaagaggaaaggggaagatcgaatggcaaaaacgacaacacaattccagtaccattccggcgtgggggatgcaacatcctacattcacacatcggaagattacatgaatgtttatgtgacagtagaactgggccgtgtgggaacatgggaaacggaagcatggtgcaaattagctttacaacgatatgaaaacggcgcatggaaaacgatcgccacagcgcaaggatatgccgcaacagggcaaaatctgaatcgaacattcagcaatatcagtaatgtgatggaaaagccaatgcgtgtcaaagtggatctttatgcgaattcctcttattccgattatgtccaaactgtctacacaaaacagtggatcagataaggagtgaatgggcgacatggcgacaacttctaaagcgatcgaattgaatgataattttacttatggtggtactggataccttaacacatccgaagattatatgaatgtttatgccacctgggaaacgccatataatacttatgtttatgccagtatgacactgcaacgatatgaggatggcgtgtggaaaaacatcgaaacgaaaggtgcttatgcatattacacacaccaagaacgcaaacacgctaatgtccaatttactaacatcgctaaaaaaggcacgccgatgagggtaaagcttaacttacatgacggaaacaatccgaatagcccatctatgcaaacagcttatagttatagctggacaagataaatcaacaaggtcgaaaaagatggatggacatcctggacattttccctggatgtccattttttattccatgccgctgaatggttgtggtaaaatatagataagcaagtacagcccaaaatcccaccatgccgggtgtatagaataggcatggaccagtggcggatctggtgatcaaaaccgcatcaatgggtgtaagggagcgaaaacacctggcatccagacaggccgcatagacggccaacaggtccgccgtgcctgggatcatagcagaaatggtccaaatcacggcgaatttcactgcctgcatgttctgtctgtgggtggccgccacacaaaaaaaaacgagccaaaaacaaacaaaaggggatgatctatggacagctaggcagtggacaaacaatcaaatcaaataaattcgtttcaccaggagtgagtggcgacaactgaaatgagaaggggaaagggatggatcgaacagggccgattcatccctttttatatggacatcctggacaaaatagtctagggtgtctttttttatgccaggaacaccacatatcgtgacaaaagacgacaaaaatctggtaaaatgaacat
